# Supplementary material for: In Vitro Antiviral Activity of Tyrosinase from Mushroom Agaricus bisporus against Hepatitis C Virus
Source: Pharmaceuticals (Basel). 2021 Aug 3;14(8):759. doi: 10.3390/ph14080759 (PMC8399381; doi:10.3390/ph14080759)
Supplement: Supplementary file 1 [file pharmaceuticals-14-00759-s001.zip]

Archive with 1 entries (1 files):
- pharmaceuticals-1288063-supplementary.pdf
